# Supplementary material for: Prediction of Early Mortality in Esophageal Cancer Patients with Liver Metastasis Using Machine Learning Approaches
Source: Life (Basel). 2024 Nov 6;14(11):1437. doi: 10.3390/life14111437 (PMC11595315; doi:10.3390/life14111437)
Supplement: Supplementary file 1 [file life-14-01437-s001.zip]

Archive with 1 entries (1 files):
- life-3268582-supplementary.pdf
